# Supplementary material for: Concerning the matching of magnetic susceptibility differences for the compensation of background gradients in anisotropic diffusion fibre phantoms
Source: PLoS One. 2017 May 3;12(5):e0176192. doi: 10.1371/journal.pone.0176192 (PMC5415224; doi:10.1371/journal.pone.0176192)
Supplement: S1 File — Datasets are indexed and described in CONTENTS.txt. (ZIP) [file pone.0176192.s001.zip]

Archive with 41 entries (40 files):
- supporting_information/
- supporting_information/RD_parallel_phant_000deg.nii.gz
- supporting_information/CONTENTS.txt
- supporting_information/FA_cross_phant_matched_450deg.nii.gz
- supporting_information/CSD_SH_coeff_unmatched_000deg.nii.gz
- supporting_information/MD_cross_phant_matched_000deg.nii.gz
- supporting_information/L2_cross_phant_unmatched_450deg.nii.gz
- supporting_information/FA_parallel_phant_000deg.nii.gz
- supporting_information/FA_cross_phant_unmatched_450deg.nii.gz
- supporting_information/RESULTS_FIELDDIFF.mat
- supporting_information/parrallel_phantom_DTI_measures.ods
- supporting_information/L2_cross_phant_matched_000deg.nii.gz
- supporting_information/FA_cross_phant_matched_000deg.nii.gz
- supporting_information/AD_parallel_phant_000deg.nii.gz
- supporting_information/CSD_SH_coeff_unmatched_225deg.nii.gz
- supporting_information/AD_parallel_phant_900deg.nii.gz
- supporting_information/MD_cross_phant_matched_450deg.nii.gz
- supporting_information/L3_cross_phant_unmatched_450deg.nii.gz
- supporting_information/FA_parallel_phant_900deg.nii.gz
- supporting_information/L2_cross_phant_matched_450deg.nii.gz
- supporting_information/MD_parallel_phant_900deg.nii.gz
- supporting_information/parrallel_phantom_SNR.ods
- supporting_information/MD_cross_phant_unmatched_450deg.nii.gz
- supporting_information/CSD_SH_coeff_matched_450deg.nii.gz
- supporting_information/bulk_measures.ods
- supporting_information/RD_parallel_phant_900deg.nii.gz
- supporting_information/FA_cross_phant_unmatched_000deg.nii.gz
- supporting_information/L2_cross_phant_unmatched_000deg.nii.gz
- supporting_information/L1_cross_phant_unmatched_450deg.nii.gz
- supporting_information/L3_cross_phant_unmatched_000deg.nii.gz
- supporting_information/L1_cross_phant_matched_450deg.nii.gz
- supporting_information/CSD_SH_coeff_unmatched_450deg.nii.gz
- supporting_information/L1_cross_phant_unmatched_000deg.nii.gz
- supporting_information/MD_parallel_phant_000deg.nii.gz
- supporting_information/cross_phantom_DTI_measures.ods
- supporting_information/MD_cross_phant_unmatched_000deg.nii.gz
- supporting_information/L3_cross_phant_matched_000deg.nii.gz
- supporting_information/L3_cross_phant_matched_450deg.nii.gz
- supporting_information/CSD_SH_coeff_matched_225deg.nii.gz
- supporting_information/L1_cross_phant_matched_000deg.nii.gz
- supporting_information/CSD_SH_coeff_matched_000deg.nii.gz
