# Supplementary material for: Concerning the matching of magnetic susceptibility differences for the compensation of background gradients in anisotropic diffusion fibre phantoms
Source: PLoS One. 2017 May 3;12(5):e0176192. doi: 10.1371/journal.pone.0176192 (PMC5415224; doi:10.1371/journal.pone.0176192)
Supplement: S1 File — Datasets are indexed and described in CONTENTS.txt. (ZIP) [file pone.0176192.s001.zip › supporting_information/CONTENTS.txt]

AD_parallel_phant_000deg.nii.gz		Axial diffusivity in parallel fibre phantom at 0 deg.
AD_parallel_phant_900deg.nii.gz		Axial diffusivity in parallel fibre phantom at 90 deg.
bulk_measures.ods			Results of bulk measurements.
cross_phantom_DTI_measures.ods		DTI results for crossing fibre phantom.
CSD_SH_coeff_matched_000deg.nii.gz	CSD SH coefficients for susceptibility-matched crossing fibre phantom at 0 deg.
CSD_SH_coeff_matched_225deg.nii.gz	CSD SH coefficients for susceptibility-matched crossing fibre phantom at 22.5 deg.
CSD_SH_coeff_matched_450deg.nii.gz	CSD SH coefficients for susceptibility-matched crossing fibre phantom at 45 deg.
CSD_SH_coeff_unmatched_000deg.nii.gz	CSD SH coefficients for unmatched crossing fibre phantom at 0 deg.
CSD_SH_coeff_unmatched_225deg.nii.gz	CSD SH coefficients for unmatched crossing fibre phantom at 22.5 deg.
CSD_SH_coeff_unmatched_450deg.nii.gz	CSD SH coefficients for unmatched crossing fibre phantom at 45.0 deg.
FA_cross_phant_matched_000deg.nii.gz	Fractional anisotropy in susceptibility-matched crossing fibre phantom at 0 deg.
FA_cross_phant_matched_450deg.nii.gz	Fractional anisotropy in susceptibility-matched crossing fibre phantom at 45 deg.
FA_cross_phant_unmatched_000deg.nii.gz	Fractional anisotropy in unmatched crossing fibre phantom at 0 deg.
FA_cross_phant_unmatched_450deg.nii.gz  Fractional anisotropy in unmatched crossing fibre phantom at 45 deg.
FA_parallel_phant_000deg.nii.gz		Fractional anisotropy in parallel fibre phantoms at 0 deg.
FA_parallel_phant_900deg.nii.gz		Fractional anisotropy in parallel fibre phantoms at 90 deg.
L1_cross_phant_matched_000deg.nii.gz	DT first Eigenvalue for susceptibility-matched crossing fibre phantom at 0 deg.
L1_cross_phant_matched_450deg.nii.gz	DT first Eigenvalue for susceptibility-matched crossing fibre phantom at 45 deg.
L1_cross_phant_unmatched_000deg.nii.gz	DT first Eigenvalue for unmatched crossing fibre phantom at 0 deg.
L1_cross_phant_unmatched_450deg.nii.gz	DT first Eigenvalue for unmatched crossing fibre phantom at 45 deg.
L2_cross_phant_matched_000deg.nii.gz	DT second Eigenvalue for susceptibility-matched crossing fibre phantom at 0 deg.
L2_cross_phant_matched_450deg.nii.gz	DT second Eigenvalue for susceptibility-matched crossing fibre phantom at 45 deg.
L2_cross_phant_unmatched_000deg.nii.gz	DT second Eigenvalue for unmatched crossing fibre phantom at 00 deg.
L2_cross_phant_unmatched_450deg.nii.gz  DT second Eigenvalue for unmatched crossing fibre phantom at 45 deg.
L3_cross_phant_matched_000deg.nii.gz	DT third Eigenvalue for susceptibility-matched crossing fibre phantom at 0 deg.
L3_cross_phant_matched_450deg.nii.gz	DT third Eigenvalue for susceptibility-matched crossing fibre phantom at 45 deg.
L3_cross_phant_unmatched_000deg.nii.gz	DT third Eigenvalue for unmatched crossing fibre phantom at 0 deg.
L3_cross_phant_unmatched_450deg.nii.gz	DT third Eigenvalue for unmatched crossing fibre phantom at 45 deg.
MD_cross_phant_matched_000deg.nii.gz	Mean diffusivity for susceptibility-matched crossing fibre phantom at 0 deg.
MD_cross_phant_matched_450deg.nii.gz	Mean diffusivity for susceptibility-matched crossing fibre phantom at 45 deg.
MD_cross_phant_unmatched_000deg.nii.gz	Mean diffusivity for unmatched crossing fibre phantom at 0 deg.
MD_cross_phant_unmatched_450deg.nii.gz	Mean diffusivity for unmatched crossing fibre phantom at 45 deg.
MD_parallel_phant_000deg.nii.gz		Mean diffusivity for parallel fibre phantom at 0 deg.
MD_parallel_phant_900deg.nii.gz		Mean diffusivity for parallel fibre phantom at 0 deg.
parrallel_phantom_DTI_measures.ods	DTI results for parallel fibre phantom.
parrallel_phantom_SNR.ods		SNR results for parallel fibre phantom.
RD_parallel_phant_000deg.nii.gz		Radial diffusivity for parallel fibre phantom at 0 deg.
RD_parallel_phant_900deg.nii.gz		Radial diffusivity for parallel fibre phantom at 90 deg.
RESULTS_FIELDDIFF.mat			Relative field difference results in susceptibility estimation process.
