# Supplementary material for: Concerning the matching of magnetic susceptibility differences for the compensation of background gradients in anisotropic diffusion fibre phantoms
Source: PLoS One. 2017 May 3;12(5):e0176192. doi: 10.1371/journal.pone.0176192 (PMC5415224; doi:10.1371/journal.pone.0176192)
Supplement: S1 File — Datasets are indexed and described in CONTENTS.txt. (ZIP) [file pone.0176192.s001.zip › supporting_information/parrallel_phantom_DTI_measures.ods]

## Sheet: Sheet1
fibre orientation to B0 [deg]		0		22.5		45		67.5		90
	concentration	mean	std	mean	std	mean	std	mean	std	mean	std
AD [*10^3 mu m^2/ms]	c0	2.2805	0.0538	2.1885	0.0684	2.2794	0.0795	2.219	0.1231	2.3066	0.1007
	c1	2.1489	0.0392	2.0377	0.035	1.8358	0.0668	1.4282	0.1175	0.9057	0.1211
	c2	1.4065	0.031	1.3729	0.0325	1.3452	0.0654	1.3833	0.1671	1.4253	0.2126
	c3	0.9693	0.0323	0.9218	0.0332	0.9642	0.0706	0.9495	0.1387	0.9527	0.2116
	c4	0.7086	0.0346	0.6767	0.0399	0.7109	0.065	0.6646	0.0606	0.6806	0.0445
	c5	0.5486	0.0561	0.5269	0.0749	0.5644	0.2368	0.4995	0.9166	0.4476	0.7113
RD [*10^3 mu m^2/ms]	c0	-	-	-	-	-	-	-	-	-	-
	c1	0.8807	0.0623	0.8385	0.0738	0.7541	0.1156	0.6692	0.5972	0.4421	0.4039
	c2	0.7266	0.0578	0.743	0.0809	0.6651	0.0666	0.6828	0.0698	0.6862	0.0674
	c3	0.5324	0.046	0.5073	0.0393	0.5291	0.0536	0.4945	0.0652	0.5002	0.082
	c4	0.4214	0.042	0.4064	0.0352	0.4069	0.0545	0.3448	0.0995	0.3482	0.1332
	c5	0.3464	0.0395	0.3343	0.0384	0.3442	0.0554	0.2595	0.1076	0.1952	0.1509
MD [*10^3 mu m^2/ms]	c0	-	-	-	-	-	-	-	-	-	-
	c1	1.3034	0.0525	1.2382	0.0675	1.1146	0.1445	0.9222	0.675	0.5966	0.4902
	c2	0.9532	0.0536	0.953	0.0743	0.8918	0.0667	0.9163	0.0811	0.9326	0.0706
	c3	0.6781	0.0399	0.6455	0.0353	0.6741	0.0537	0.6462	0.0781	0.6511	0.0862
	c4	0.5171	0.0353	0.4965	0.0317	0.5083	0.0537	0.4514	0.1164	0.459	0.1503
	c5	0.4138	0.0349	0.3985	0.0345	0.4176	0.0559	0.3395	0.1118	0.2794	0.1628
FA	c0	-	-	-	-	-	-	-	-	-	-
	c1	0.5115	0.0307	0.5101	0.0349	0.5111	0.0533	0.527	0.1879	0.5276	0.2262
	c2	0.3927	0.0309	0.3679	0.0393	0.4181	0.037	0.4165	0.0388	0.43	0.042
	c3	0.3588	0.0393	0.3572	0.033	0.3597	0.0403	0.3885	0.0477	0.3853	0.0689
	c4	0.3151	0.0468	0.308	0.0381	0.3396	0.0579	0.4092	0.1161	0.4275	0.1537
	c5	0.283	0.0492	0.2814	0.051	0.3142	0.0741	0.4409	0.1814	0.5956	0.2397
