# Supplementary material for: Concerning the matching of magnetic susceptibility differences for the compensation of background gradients in anisotropic diffusion fibre phantoms
Source: PLoS One. 2017 May 3;12(5):e0176192. doi: 10.1371/journal.pone.0176192 (PMC5415224; doi:10.1371/journal.pone.0176192)
Supplement: S1 File — Datasets are indexed and described in CONTENTS.txt. (ZIP) [file pone.0176192.s001.zip › supporting_information/parrallel_phantom_SNR.ods]

## Sheet: Sheet1
phantom orientation to B0 [deg]	0	22.5	45	67.5	90
concentration	mean SNR
c1	13.4061	12.4416	6.214	2.1769	2.3048
c2	18.0866	19.2969	15.4266	12.787	12.6188
c3	17.2489	17.661	16.4296	11.9848	11.5507
c4	18.9678	19.0091	12.9079	6.7524	6.4879
c5	20.9848	20.6431	11.5739	5.5652	4.6204
