# Supplementary material for: Concerning the matching of magnetic susceptibility differences for the compensation of background gradients in anisotropic diffusion fibre phantoms
Source: PLoS One. 2017 May 3;12(5):e0176192. doi: 10.1371/journal.pone.0176192 (PMC5415224; doi:10.1371/journal.pone.0176192)
Supplement: S1 File — Datasets are indexed and described in CONTENTS.txt. (ZIP) [file pone.0176192.s001.zip › supporting_information/bulk_measures.ods]

## Sheet: Sheet1
	Chi [ppm]	relative proton density		T1 [*10^3 ms]		T2 [*10^3 ms]		D [mu m^2/ms]
MgCl2*6H2O concentration [mol/l]	mean	mean	std	mean	std	mean	std	mean	std
0	-	0.9267	0.0088	3.2454	0.5748	2.5755	0.0668	2.2126	0.0219
0.7424	-0.5241	0.885	0.0216	2.5827	0.1054	1.6197	0.017	1.7657	0.0405
1.3545	-0.7832	0.8481	0.0236	2.0889	0.102	1.2317	0.0161	1.3894	0.0224
1.8679	-1.007	0.827	0.0329	1.7069	0.1069	1.0425	0.0158	1.1299	0.0162
2.3046	-1.1529	0.811	0.0268	1.4709	0.0888	0.9275	0.0166	0.9505	0.0172
2.6806	-1.2858	0.8077	0.0296	1.2779	0.0714	0.8368	0.0147	0.8174	0.0178
3.0078	-1.3696	0.8018	0.0258	1.1451	0.0596	0.7739	0.0095	0.7038	0.0152
3.2951	-1.4802	0.7754	0.0242	1.0275	0.0352	0.7187	0.009	0.6026	0.017
3.5493	-1.5354	0.7921	0.0268	0.9579	0.022	0.6825	0.0082	0.5328	0.0304
