# Supplementary material for: Concerning the matching of magnetic susceptibility differences for the compensation of background gradients in anisotropic diffusion fibre phantoms
Source: PLoS One. 2017 May 3;12(5):e0176192. doi: 10.1371/journal.pone.0176192 (PMC5415224; doi:10.1371/journal.pone.0176192)
Supplement: S1 File — Datasets are indexed and described in CONTENTS.txt. (ZIP) [file pone.0176192.s001.zip › supporting_information/cross_phantom_DTI_measures.ods]

## Sheet: Sheet1
phantom orientation to B0 [deg]		0		22.5		45
		mean	std	mean	std	mean	std
L1 [*10^3 mu m^2/ms]	unmatched	1.7723	0.0476	1.7243	0.0564	1.1776	0.0794
	matched	0.8299	0.018	0.8237	0.0143	0.8384	0.014
L2 [*10^3 mu m^2/ms]	unmatched	1.0945	0.0583	1.1178	0.0581	1.114	0.0794
	matched	0.7904	0.0149	0.785	0.0131	0.8071	0.0138
L3 [*10^3 mu m^2/ms]	unmatched	0.9656	0.0543	0.9558	0.0525	0.7979	0.0637
	matched	0.5801	0.0164	0.5791	0.0144	0.5914	0.014
MD [*10^3 mu m^2/ms]	unmatched	1.2775	0.0475	1.266	0.0492	1.0299	0.0717
	matched	0.7335	0.0147	0.7293	0.0121	0.7456	0.012
FA	unmatched	0.3275	0.0258	0.3101	0.0252	0.1957	0.0171
	matched	0.1814	0.0077	0.1786	0.0076	0.1787	0.0078
alpha1 (CSD) [deg]	unmatched	1.2885	-	1.1224	-	3.0447	-
	matched	1.349	-	1.4504	-	1.5394	-
alpha2 (CSD) [deg]	unmatched	6.5964	-	5.1069	-	3.6927	-
	matched	1.7872	-	1.5412	-	1.6378	-
alpha1 (QBI) [deg]	unmatched	1.695	-	1.4019	-	4.3907	-
	matched	2.0018	-	2.1024	-	2.1888	-
alpha2 (QBI) [deg]	unmatched	12.3089	-	5.5827	-	7.0288	-
	matched	3.3311	-	2.7558	-	2.5175	-
